# Supplementary material for: Comparative Study of Cytokine Measurements in Blood Plasma and Serum, and Saliva of Juvenile Pigs During Experimentally Induced Acute Inflammation
Source: Vet Sci. 2026 Jan 9;13(1):68. doi: 10.3390/vetsci13010068 (PMC12846541; doi:10.3390/vetsci13010068)
Supplement: Supplementary file 1 [file vetsci-13-00068-s001.zip]

Archive with 1 entries (1 files):
- vetsci-3987389-supplementary.pdf
